# Supplementary material for: Genome sequence of adherent-invasive Escherichia coli and comparative genomic analysis with other E. coli pathotypes
Source: BMC Genomics. 2010 Nov 25;11:667. doi: 10.1186/1471-2164-11-667 (PMC3091784; doi:10.1186/1471-2164-11-667)
Supplement: Additional File 2 — Accession numbers and gene coordinates used for in silico MLST analysis. [file 1471-2164-11-667-S2.XLS]

## Sheet: Figure2B_Accessions
Additional File 2, Table S1: Accession numbers and gene coordinates used for in silico MLST analysis
Strain	Organism	Accession ID	Coordinates/Locus Tag
			aspC (aromatic amino acid aminotransferase or aspartate aminotransferase or aspartate transaminase)	clpX (ATP-dependent protease ATP-binding subunit ClpX)	fadD (long-chain-fatty-acid--CoA ligase)	icdA (isocitrate dehydrogenase)	lysP (lysine transporter or lysine-specific permease)	mdh (malate dehydrogenase, NAD-dependent)	uidA (beta-D-glucuronidase)
536	UPEC	CP000247	complement(995488..996000)	524978..525544	complement(1800301..1800783)	1186424..1186990	complement(2288790..2289266)	complement(3485143..3485691)	complement(1614614..1615007)
042	EAEC	FN554766	complement(1099440..1099952)	complement(522568..522002)	complement(2060481..2060963)	1287963..1288529	complement(2513552..2514028)	complement(3745338..3745886)	complement(1864687..1865080)
2a str. 301	S. flexneri	AE005674	complement(970325..970837)	392850..393416	1461355..1461837	1196712..1197278	complement(2270403..2270879)	complement(3371395..3371943)	complement(1671297..1671690)
APEC-O1	APEC	CP000468	complement(988401..988913)	473466..474032	complement(1896365..1896847)	1177896..1178462	complement(2361822..2362298)	complement(3666122..3666670)	complement(1716842..1717233)
CFT073	UPEC	AE014075	complement(1035889..1036401)	531677..532243	complement(2040123..2040605)	1396423..1396989	complement(2539617..2540093)	complement(3807024..3807572)	complement(1855877..1856270)
E22	EPEC	Various WGS* contigs	NZ_AAJV02000019 31915..32427	NZ_AAJV02000014 complement(110300..110866)	NZ_AAJV02000049 18555..19037	NZ_AAJV02000046 complement(16156..16722)	NZ_AAJV02000003 complement(40329..40805)	NZ_AAJV02000027 complement(45022..45570)	NZ_AAJV02000022 complement(36653..37046)
E2348/69	EPEC	FM180568	complement(980135..980647)	416654..417220	complement(1987424..1987906)	1320659..1321225	complement(2378728..2379204)	complement(3651670..3652218)	complement(1770456..1770849)
E24377A	ETEC	CP000800	complement(1051014..1051526)	492898..493464	complement(2016049..2016531)	1301400..1301966	complement(2436262..2436738)	complement(3713627..3714175)	complement(1821189..1821582)
EDL933	EHEC	AE005174	complement(1203795..1204307)	523804..524370	complement(2565966..2565484)	1701226..1701792	complement(3054171..3054647)	complement(4185997..4186545)	2370664..2370269
HS O9	commensal	CP000802	complement(1046718..1047230)	523815..524381	complement(1906653..1907135)	1257947..1258513	complement(2290151..2290627)	complement(3427131..3427679)	complement(1717316..1717709)
K12 str. MG1655	commensal	U00096	complement(984324..984836)	456974..457540	complement(1886475..1886957)	1194751..1195317	complement(2245946..2246422)	complement(3381565..3382113)	complement(1693387..1693780)
LF82	AIEC	CU651637**	complement(943936..944448)	461051..461617	complement(1852417..1852899)	1172201..1172767	complement(2267012..2267488)	complement(3418512..3419060)	complement(1672666..1673059)
NRG857c	AIEC	CP001855	complement(939615..940127)	456781..457347	complement(1859416..1859894)	1169993..1170559	complement(2274781..2275257)	complement(3392672..3393220)	complement(1679660..1680053)
Sakai	EHEC	BA000007	complement(1114572..1115084)	523802..524368	complement(2490280..2490762)	1617253..1617819	complement(2982903..2983379)	complement(4118780..4119328)	complement(2294982..2295377)
Sb227	S. boydii	CP000036	complement(2203271..2203783)	346598..347164	1272655..1273137	complement(1883566..1884132)	2147059..2147535	3158385..3158933	1496472..1496865
Sd197	S. dysenteriae	CP000034	2117049..2117561	complement(287931..288497)	complement(1561561..1562043)	complement(1825172..1825732)	1913846..1914322	complement(3167562..3168110)	complement(1672580..1672973)
Ss046	S. sonnei	CP000038	complement(1002246..1002758)	446547..447113	1431177..1431659	1235551..1236117	complement(2320740..2321216)	complement(3556674..3557222)	1618917..1619310
W3110	commensal	AP009048	complement(985523..986035)	456974..457540	complement(1890165..1890647)	1197105..1197671	complement(2251258..2251734)	complement(3383398..3383946)	complement(1697077..1697470)
*WGS - Whole Genome Shotgun
** Miquel, S., et al. 2010, PLoS One 5(9): e12714
