# Supplementary material for: Genome sequence of adherent-invasive Escherichia coli and comparative genomic analysis with other E. coli pathotypes
Source: BMC Genomics. 2010 Nov 25;11:667. doi: 10.1186/1471-2164-11-667 (PMC3091784; doi:10.1186/1471-2164-11-667)
Supplement: Additional File 4 — Table S2: Predicted Genomic Islands in NRG857c. [file 1471-2164-11-667-S4.XLSX]

## Sheet: Sheet1
Additional File 4, Table S2. Predicted Genomic Islands in NRG857c
Island	Start	End	Size	Coordinates	Locus ID	Gene	Product
Chromosome
GI-1	238304	242399	4095	238304..239059(-)	NRG857_01055		hydroxyacylglutathione hydrolase
				239093..239815(+)	NRG857_01060		putative S-adenosyl-L-methionine-dependent methyltransferase
				239812..240279(-)	NRG857_01065	rnhA	ribonuclease H
				240344..241075(+)	NRG857_01070		DNA polymerase III subunit epsilon
				241614..242399(+)	NRG857_01075		putative aminopeptidase
GI-2	260329	271229	10900	260334..261818(-)	NRG857_01145		hypothetical protein
				261841..262344(-)	NRG857_01150		hypothetical protein
				263050..263568(+)	NRG857_01155		hypothetical protein
				263663..263773(+)	NRG857_01160		hypothetical protein
				263789..265771(+)	NRG857_01165		Vgr-like protein
				265878..266273(+)	NRG857_01170		conserved hypothetical protein
				266918..268357(+)	NRG857_01180		hypothetical protein
				268332..268622(+)	NRG857_01185		hypothetical protein
				268880..269059(+)	NRG857_01190		putative H-repeat associated protein
				269159..269644(+)	NRG857_01195		hypothetical protein
				269873..270376(+)	NRG857_01200		hypothetical protein
				270446..270958(+)	NRG857_01205		hypothetical protein
GI-3	292047	317550	25503	292047..293150(+)	NRG857_01315		gamma-glutamyl kinase
				293162..294415(+)	NRG857_01320	proA	gamma-glutamyl phosphate reductase
				294760..295098(+)	NRG857_01325		CP4-like integrase
				295533..296027(-)	NRG857_01330		hypothetical protein
				296183..300313(-)	NRG857_01335		Vacuolating autotransporter toxin
				300906..301121(+)	NRG857_01340		insertion element IS1 1/2/3/5/6 protein InsA
				301423..301599(+)	NRG857_01345		transposase InsB (ORF1) IS1 (Fragment)
				302023..302160(+)	NRG857_01350		hypothetical protein
				302423..303037(+)	NRG857_01355		hypothetical protein
				303286..303615(-)	NRG857_01360		putative ferredoxin
				303922..304632(-)	NRG857_01365		hypothetical protein
				304601..306244(-)	NRG857_01370		hypothetical protein
				306234..308759(-)	NRG857_01375		hypothetical protein
				308785..309453(-)	NRG857_01380		hypothetical protein
				309510..310097(-)	NRG857_01385		E. coli common pilus (ECP)
				310172..310714(-)	NRG857_01390		fimbrillin MatA
				311798..311938(-)	NRG857_01395	rpmJ	50S ribosomal protein L36
				311938..312201(-)	NRG857_01400	rpmE2	50S ribosomal protein L31 type B
				312566..312667(-)	NRG857_01405		hypothetical protein
				313140..314282(-)	NRG857_01410		putative NADH-dependent flavin oxidoreductase
				314454..315374(-)	NRG857_01415		hypothetical protein
				315468..316457(+)	NRG857_01420		putative LysR-like transcriptional regulator
				316657..317550(+)	NRG857_01425		putative transcriptional regulator, lysR family protein
GI-4	324389	329879	5490	324389..325246(-)	NRG857_01445		putative transcriptional regulator
				325494..326363(+)	NRG857_01450		putative reductase
				326523..327116(-)	NRG857_01455		hypothetical protein
				327128..327364(-)	NRG857_01460		hypothetical protein
				327473..328798(-)	NRG857_01465		pyridine nucleotide-disulfide oxidoreductase
				329025..329879(+)	NRG857_01470		putative AraC-type DNA-binding transcriptional regulator
GI-5	333492	341269	7777	333492..334160(-)	NRG857_01487		conserved hypothetical protein
				334342..336804(-)	NRG857_01490		putative autotransporter
				336891..337166(+)	NRG857_01495		putative IS1 repressor protein InsA
				337085..337588(+)	NRG857_01500		insertion element is1 2/3 protein insb
				337623..338384(-)	NRG857_01505		hypothetical protein
				338538..339332(-)	NRG857_01510		putative transcription regulator; LuxR-type HTH domain
				339662..340225(-)	NRG857_01515		putative phage integrase
				341042..341269(+)	NRG857_01520		hypothetical protein
GI-6	998543	1004866	6323	997944..998546(-)	NRG857_04535		hypothetical protein
				998543..998767(-)	NRG857_04540		hypothetical protein
				998764..998931(-)	NRG857_04545		hypothetical protein
				998942..999238(-)	NRG857_04550		Anti-RecBCD protein 2
				999262..999645(-)	NRG857_04555		hypothetical protein
				999645..1000250(-)	NRG857_04560		DNA single-strand annealing protein
				1000352..1000510(-)	NRG857_04565		hypothetical protein
				1000507..1000659(-)	NRG857_04570		putative host killing protein
				1000644..1000775(-)	NRG857_04575		putative regulatory protein CIII
				1000800..1001768(-)	NRG857_04580		hypothetical protein
				1001941..1002564(-)	NRG857_04585		hypothetical protein
				1002775..1003314(+)	NRG857_04590		Superinfection exclusion protein B
				1004216..1004866(-)	NRG857_04595		Repressor protein CII
GI-7	1008225	1015553	7328	1008225..1008431(+)	NRG857_04625		hypothetical protein
				1008449..1008757(+)	NRG857_04630		hypothetical protein
				1008760..1008945(+)	NRG857_04635		hypothetical protein
				1008957..1009367(+)	NRG857_04640		putative recombination protein
				1009364..1009540(+)	NRG857_04645		putative NinE protein
				1009543..1009902(+)	NRG857_04650		hypothetical protein
				1009895..1010071(+)	NRG857_04655		hypothetical protein
				1010064..1010789(+)	NRG857_04660		DNA-binding protein from phage origin
				1010789..1011079(+)	NRG857_04665		hypothetical protein
				1011076..1011438(+)	NRG857_04670		crossover junction endodeoxyribonuclease
				1011435..1011623(+)	NRG857_04675		NinH protein
				1011620..1012243(+)	NRG857_04680		Antitermination protein Q
				1012384..1012542(-)	NRG857_04685		hypothetical protein
				1012677..1013000(+)	NRG857_04690		putative holin
				1012984..1013460(+)	NRG857_04695		putative endolysin
				1013457..1013924(+)	NRG857_04700		Endopeptidase from phage origin (Lysis protein Rz)
				1013921..1014064(+)	NRG857_04705		putative bacteriophage protein (Gene 65)
				1014303..1014683(+)	NRG857_04710		hypothetical protein
				1014787..1015029(+)	NRG857_04715		hypothetical protein
				1015059..1015553(+)	NRG857_04720		DNA packaging protein gp3 (Terminase small subunit)
				1015531..1017030(+)	NRG857_04725		DNA packaging protein gp2 (Terminase large subunit)
GI-8	1023635	1035098	11463	1023635..1024336(+)	NRG857_04760		putative head DNA stabilization protein
				1024336..1024791(+)	NRG857_04765		putative head assembly protein
				1024794..1025486(+)	NRG857_04770		DNA transfer protein
				1025497..1026846(+)	NRG857_04775		hypothetical protein
				1026846..1029014(+)	NRG857_04780		TPA: injection protein
				1029110..1029529(+)	NRG857_04785		hypothetical protein
				1029734..1029943(-)	NRG857_04790		hypothetical protein
				1029940..1030191(-)	NRG857_04795		hypothetical protein
				1030297..1030437(+)	NRG857_04800		hypothetical protein
				1030536..1031459(+)	NRG857_04805		antirepressor-like protein
				1031570..1032079(-)	NRG857_04810		HNH endonuclease
				1032168..1034570(+)	NRG857_04815		Endo-alpha-sialidase, phage head protein
				1034811..1035098(+)	NRG857_04820		hypothetical protein
GI-9	1065575	1072081	6506	1064257..1065582(-)	NRG857_04955		N-glycosyltransferase
				1065575..1067593(-)	NRG857_04960	pgaB	outer membrane N-deacetylase
				1067602..1070025(-)	NRG857_04965	pgaA	outer membrane protein PgaA
				1070613..1071980(+)	NRG857_04970		putative diguanylate cyclase
				1071977..1072081(+)	NRG857_04975		hypothetical protein
GI-10	1181099	1189689	8590	1180401..1181102(+)	NRG857_05575		putative replication protein P of bacteriophage
				1181099..1181401(+)	NRG857_05580		Ren protein
				1181448..1181801(+)	NRG857_05585	emrE	multidrug efflux protein
				1181850..1181999(+)	NRG857_05587		hypothetical protein
				1182057..1183583(+)	NRG857_05590		putative site-specific invertase; DLP12 prophage
				1183933..1184976(-)	NRG857_05595		alpha/beta hydrolase fold domain protein
				1185424..1185879(+)	NRG857_05600		hypothetical protein
				1185879..1186049(+)	NRG857_05605		prophage protein NinE
				1186042..1186332(+)	NRG857_05610		hypothetical protein
				1186329..1186691(+)	NRG857_05615		endodeoxyribonuclease RUS
				1186691..1186828(+)	NRG857_05620		hypothetical protein
				1186914..1187297(+)	NRG857_05625		hypothetical protein
				1187486..1188568(-)	NRG857_05630		putative outer membrane porin
				1189158..1189373(+)	NRG857_05635		phage lysis protein
				1189378..1189692(+)	NRG857_05640		hypothetical protein
GI-11	1232031	1239287	7256	1232031..1232156(-)	NRG857_05910		hypothetical protein
				1232209..1232613(-)	NRG857_05915		hypothetical protein
				1232834..1233565(-)	NRG857_05920		transcriptional regulator YcgE
				1233770..1234981(-)	NRG857_05925		putative cyclic-di-GMP phosphodiesterase
				1235295..1235531(+)	NRG857_05930		hypothetical protein
				1235574..1235846(+)	NRG857_05935		hypothetical protein
				1235875..1236141(+)	NRG857_05940		hypothetical protein
				1236254..1236502(+)	NRG857_05945		hypothetical protein
				1237013..1237693(+)	NRG857_05950		hypothetical protein
				1237825..1238043(+)	NRG857_05955		hypothetical protein
				1238441..1238620(+)	NRG857_05960		hypothetical protein
				1238910..1239287(+)	NRG857_05965		hypothetical protein
GI-12	1495776	1508913	13137	1495776..1495952(+)	NRG857_07175		hypothetical protein
				1495966..1496394(+)	NRG857_07180		putative transferase
				1496935..1497219(+)	NRG857_07185		hypothetical protein
				1497238..1499202(+)	NRG857_07190		Vgr-like protein
				1499218..1500159(+)	NRG857_07195		hypothetical protein
				1500152..1501285(+)	NRG857_07200		filamentous hemagglutinin family outer membrane protein
				1501282..1501761(+)	NRG857_07205		hypothetical protein
				1504067..1504351(+)	NRG857_07227		conserved hypothetical protein
				1504507..1506774(+)	NRG857_07230		Rhs/Vgr-family protein
				1506764..1507555(+)	NRG857_07235		putative zinc-dependent metallopeptidase
				1507579..1508364(+)	NRG857_07240		hypothetical protein
				1508477..1508620(+)	NRG857_07245		H repeat-containing Rhs element protein
				1508698..1508913(+)	NRG857_07250		hypothetical protein
GI-13	1538912	1544858	5946	1538912..1539055(-)	NRG857_07380		hypothetical protein
				1539263..1540273(-)	NRG857_07385		zinc protease PqqL
				1540531..1541688(-)	NRG857_07390		hypothetical protein
				1541740..1543422(-)	NRG857_07395		putative sulfatase
				1543824..1544585(-)	NRG857_07400		transcriptional regulator YdeO
				1544661..1544858(-)	NRG857_07405		hypothetical protein
GI-14	1547724	1556827	9103	1547724..1548638(-)	NRG857_07415		predicted fimbrial protein-like protein
				1548698..1549201(-)	NRG857_07420		predicted fimbrial protein-like protein
				1549214..1549744(-)	NRG857_07425		fimbrial-like adhesin protein
				1549758..1552409(-)	NRG857_07430		outer membrane usher protein FimD precursor
				1552451..1553170(-)	NRG857_07435		chaperone protein fimC precursor
				1553523..1554086(-)	NRG857_07440		putative major fimbrial subunit FmlA
				1554614..1554736(-)	NRG857_07445		hypothetical protein
				1554862..1555644(-)	NRG857_07450		hypothetical protein
				1555793..1556521(+)	NRG857_07455		putative transcriptional regulator, lysR family protein
				1556576..1556827(-)	NRG857_07460		hypothetical protein
GI-15	1575170	1581620	6450	1575170..1575388(+)	NRG857_07560		hypothetical protein
				1575445..1576884(-)	NRG857_07565	celA	6-phospho-beta-glucosidase
				1576908..1578581(-)	NRG857_07570		putative carbohydrate-specific outer membrane porin
				1578636..1578947(-)	NRG857_07575		phosphotransferase system PTS, lactose/cellobiose-specific IIA subunit
				1578975..1580297(-)	NRG857_07580		putative PTS system, cellobiose-specific IIC component
				1580412..1580723(-)	NRG857_07585		cellobiose-specific phosphotransferase enzyme IIB component
				1580922..1581620(+)	NRG857_07590		putative transcriptional regulator
GI-16	1616845	1633098	16253	1616845..1617372(-)	NRG857_07765		putative terminase small subunit
				1617936..1618142(-)	NRG857_07770		hypothetical protein
				1618443..1618853(+)	NRG857_07775		hypothetical protein
				1619005..1619178(-)	NRG857_07780		hypothetical protein
				1619350..1619505(-)	NRG857_07785		hypothetical protein
				1619852..1620064(-)	NRG857_07790		putative cold shock protein
				1620428..1620925(-)	NRG857_07795		hypothetical protein
				1620922..1621455(-)	NRG857_07800		putative endolysin
				1621452..1621763(-)	NRG857_07805		hypothetical protein
				1621768..1621974(-)	NRG857_07810		putative holin protein
				1622737..1622952(-)	NRG857_07815		Qin prophage; cold shock protein
				1623253..1623465(+)	NRG857_07820		putative cold shock protein
				1623887..1624639(-)	NRG857_07825		putative antitermination protein Q; Qin prophage
				1624653..1625702(-)	NRG857_07830		hypothetical protein
				1626049..1626297(-)	NRG857_07835		hypothetical protein
				1626517..1626729(-)	NRG857_07840		Hok/gef cell toxic protein
				1626945..1628432(-)	NRG857_07845		hypothetical protein
				1628750..1629172(-)	NRG857_07850		hypothetical protein
				1629213..1630178(-)	NRG857_07855		hypothetical protein
				1630159..1630680(-)	NRG857_07860		putative phage regulatory protein CII
				1630664..1630891(-)	NRG857_07865		DNA-binding transcriptional regulator DicC
				1630972..1631379(+)	NRG857_07870		transcriptional repressor DicA
				1631548..1631703(+)	NRG857_07875		hypothetical protein
				1631705..1632235(+)	NRG857_07880		hypothetical protein
				1632722..1632910(+)	NRG857_07885		putative regulator of cell division encoded by prophage
				1632907..1633098(+)	NRG857_07890		hypothetical protein
GI-17	2045909	2049929	4020	2045909..2046658(+)	NRG857_09920		hypothetical protein
				2046615..2046755(+)	NRG857_09925		hypothetical protein
				2048877..2049929(-)	NRG857_09940		hypothetical protein
GI-18	2053459	2060958	7499	2053459..2054175(+)	NRG857_09955		hypothetical protein
				2054805..2056445(-)	NRG857_09960		hypothetical protein
				2056566..2057516(-)	NRG857_09965	cbl	transcriptional regulator Cbl
				2057618..2058535(-)	NRG857_09970		nitrogen assimilation transcriptional regulator
				2060500..2060958(-)	NRG857_09985		transposase IS605 family, IS200 grou
GI-19	2063636	2083672	20036	2063636..2063968(-)	NRG857_10010		hypothetical protein
				2063969..2064226(-)	NRG857_10015		protein PemI
				2064574..2064780(-)	NRG857_10020		hypothetical protein
				2064777..2065244(-)	NRG857_10025		hypothetical protein
				2065477..2066613(-)	NRG857_10030		putative transposase
				2067049..2070951(+)	NRG857_10035		hypothetical protein
				2070955..2073411(+)	NRG857_10040		hypothetical protein
				2073549..2075621(+)	NRG857_10045		ATP-dependent OLD family endonuclease
				2075614..2077347(+)	NRG857_10050		hypothetical protein
				2077573..2078133(-)	NRG857_10055		sugar isomerase (SIS)
				2078149..2078901(-)	NRG857_10060		short-chain dehydrogenase/reductase SDR
				2078997..2079641(-)	NRG857_10065		ribulose-phosphate 3-epimerase
				2079664..2080917(-)	NRG857_10070		PTS system galactitol-specific IIC component
				2080938..2081231(-)	NRG857_10075		phosphotransferase system lactose/cellobiose-specific IIB subunit
				2081250..2081693(-)	NRG857_10080		putative PTS IIA-like nitrogen-regulatory protein PtsN
				2082032..2082787(-)	NRG857_10085		DeoR family transcriptional regulator
				2083136..2083672(+)	NRG857_10090		RpiB/LacA/LacB family sugar-phosphate isomerase
GI-20	2129606	2135934	6328	2129606..2130427(-)	NRG857_10350		glycosyl transferase, family 2 protein
				2130438..2131148(-)	NRG857_10355		glycosyl transferase WecB/TagA/CpsF
				2131141..2131686(-)	NRG857_10360		hypothetical protein
				2131670..2132329(-)	NRG857_10365		hypothetical protein
				2132365..2133270(-)	NRG857_10370		glycosyl transferase family protein
				2133260..2134495(-)	NRG857_10375		hypothetical protein
				2134492..2135934(-)	NRG857_10380		polysaccharide biosynthesis protein
GI-21	2187989	2192704	4715	2187989..2188594(-)	NRG857_10575		hypothetical protein
				2188655..2190763(-)	NRG857_10580		hypothetical protein
				2190774..2191490(-)	NRG857_10585		hypothetical protein
				2191490..2192704(-)	NRG857_10590		hypothetical protein
GI-22	2213073	2218491	5418	2213073..2214107(-)	NRG857_10700		putative exported fimbrial-like adhesin protein
				2214123..2216603(-)	NRG857_10705		hypothetical protein
				2216619..2217293(-)	NRG857_10710		putative membrane-associated pilin chaperone
				2217374..2217916(-)	NRG857_10715		putative fimbrial-like adhesin protein
				2218210..2218491(-)	NRG857_10720		hypothetical protein
GI-23	2485768	2495316	9548	2485768..2487306(-)	NRG857_11895		putative multidrug efflux system protein Y
				2487306..2488469(-)	NRG857_11900		EmrKY-TolC multidrug resistance efflux pump
				2488885..2489499(+)	NRG857_11905		DNA-binding transcriptional activator EvgA
				2489504..2493097(+)	NRG857_11910		sensory histidine kinase in two-component regulatory system with EvgA
				2493153..2494298(-)	NRG857_11915		hypothetical protein
				2494372..2495316(-)	NRG857_11920		putative transporter YfdV
GI-24	2709534	2714001	4467	2709534..2709806(+)	NRG857_12845		hypothetical protein
				2709803..2711194(-)	NRG857_12850		alpha-ketoglutarate transporter
				2711444..2711620(-)	NRG857_12855		hypothetical protein
				2711758..2711982(-)	NRG857_12860		hypothetical protein
				2712006..2712410(-)	NRG857_12865		putative transposase
				2712654..2713376(-)	NRG857_12870		transposase ORF B, IS3 family, IS150 group
				2713481..2713654(-)	NRG857_12875		transposase ORF A, IS1397
				2713759..2714001(-)	NRG857_12880		IS putative transposase
GI-25	2929236	2934465	5229	2929236..2930183(-)2930255..2930851(-)	NRG857_13890NRG857_13895		2-hydroxyacid dehydrogenase putative phosphosugar isomerase
				2930854..2932029(-)	NRG857_13900		putative aminotransferase
				2932029..2933609(-)	NRG857_13905		Phosphotransferase system, maltose and glucose IIABC component
				2933641..2934465(-)	NRG857_13910		putative transcription antiterminator
GI-26	3095129	3103965	8836	3095129..3096097(-)	NRG857_14620		hypothetical protein
				3096501..3097658(-)	NRG857_14625		TPR repeat-containing protein
				3097694..3098884(-)	NRG857_14630		Cps2A
				3098891..3100141(-)	NRG857_14635		hypothetical protein
				3100244..3100639(-)	NRG857_14640		glycerol-3-phosphate cytidylyltransferase
				3100809..3101483(-)	NRG857_14645		Polysialic acid transport ATP-binding protein kpsT
				3101480..3102256(-)	NRG857_14650		Polysialic acid transport protein
				3103429..3103965(-)	NRG857_14655		putative general secretion pathway protein YghD
GI-27	3111134	3120555	9421	3110841..3112901(-)	NRG857_14700		general secretion pathway protein D precursor
				3112931..3113890(-)3113908..3114318(-)	NRG857_14705NRG857_14710		putative type II secretion protein GspChypothetical protein
				3114384..3115193(-)	NRG857_14715		bifunctional prepilin leader peptidase and methylase
				3115357..3119787(-)	NRG857_14720		inner membrane lipoprotein
				3120403..3122085(-)	NRG857_14725		glycolate transporter
GI-28	3121721	3142920	21199	3120403..3122085(-)	NRG857_14725		glycolate transporter
				3122441..3124612(-)	NRG857_14730		malate synthase G
				3124634..3125038(-)	NRG857_14735		hypothetical protein
				3125043..3126266(-)	NRG857_14740	glcF	glycolate oxidase iron-sulfur subunit
				3126277..3127329(-)	NRG857_14745	glcE	glycolate oxidase FAD binding subunit
				3127329..3128828(-)	NRG857_14750		glycolate oxidase subunit GlcD
				3129079..3129843(+)	NRG857_14755		DNA-binding transcriptional regulator GlcC
				3129850..3130992(-)	NRG857_14760		putative DNA-binding transcriptional regulator
				3131364..3133088(+)	NRG857_14765		acyl-CoA synthetase
				3133085..3133999(+)	NRG857_14770		putative epimerase
				3134031..3134279(+)	NRG857_14775		hypothetical protein
				3134279..3135451(+)	NRG857_14780		hypothetical protein
				3135486..3136565(-)	NRG857_14785		hypothetical protein
				3136562..3137632(-)	NRG857_14790		hypothetical protein
				3137663..3138223(-)	NRG857_14795		Putative transcriptional regu
				3138223..3139059(-)	NRG857_14800		hypothetical protein
				3139059..3140408(-)	NRG857_14805		putative inner membrane protein
				3140454..3141212(-)	NRG857_14810		hypothetical protein
				3141244..3141957(-)	NRG857_14815		hypothetical protein
				3142132..3142824(+)	NRG857_14820		hypothetical protein
				3142873..3144372(-)	NRG857_14825		phosphate transporter
GI-29	3575304	3584731	9427	3575304..3575909(-)	NRG857_16960		hypothetical protein
				3575912..3576679(-)	NRG857_16965		hypothetical protein
				3576682..3577392(-)	NRG857_16970		hypothetical protein
				3577566..3578696(-)	NRG857_16975		putative fimbrial-like adhesin protein AufG
				3578715..3579512(-)	NRG857_16980		putative fimbrial chaperone AufF
				3579457..3579972(-)	NRG857_16985		putative minor fimbrial subunit precursor
				3579980..3580543(-)	NRG857_16990		putative minor fimbrial subunit AufD
				3580543..3583137(-)	NRG857_16995		outer membrane usher protein
				3583174..3583953(-)	NRG857_17000		putative fimbrial chaperone AufB
				3584027..3584731(-)	NRG857_17005		Auf fimbriae major fimbrial subunit AufA
GI-30	3816357	3822505	6148	3816357..3817610(-)	NRG857_18015		lipid A-core:surface polymer ligase WaaL
				3817656..3818639(-)	NRG857_18020		putative beta1,3-glucosyltransferase WaaV
				3818721..3819749(-)	NRG857_18025		UDP-galactose:(Galactosyl) LPS alpha1, 2-galactosyltransferase
				3819775..3820467(-)	NRG857_18030		lipopolysaccharide core biosynthesis protein
				3820477..3821472(-)	NRG857_18035		UDP-galactose:(Glucosyl) LPS alpha1, 2-galactosyltransferase
				3821489..3822505(-)	NRG857_18040		UDP-glucose:(glucosyl) LPS alpha1,3-glucosyltransferase WaaO
GI-31	4172020	4176170	4150	4172020..4172880(-)	NRG857_19675		nucleoside channel, receptor of phage T6 and colicin K
				4172957..4174576(-)	NRG857_19680		putative 5'-nucleotidase/2',3'-cyclic phosphodiesterase
				4174617..4176170(-)	NRG857_19685		putative 5'-nucleotidase
GI-32	4441613	4445688	4075	4441613..4442524(+)	NRG857_20805		hypothetical protein
				4442667..4443185(-)	NRG857_20810		hypothetical protein
				4443684..4444214(+)	NRG857_20815		hypothetical protein
				4444376..4444972(+)	NRG857_20820		lipoprotein
				4444969..4445688(+)	NRG857_20825		hypothetical protein
GI-33	4466702	4471363	4661	4466702..4466914(-)	NRG857_20950		hypothetical protein
				4466938..4467267(-)	NRG857_20955		hypothetical protein
				4467269..4467715(-)	NRG857_20960		cold-shock DNA-binding domain-containing protein
				4468624..4468761(+)	NRG857_20965		hypothetical protein
				4468745..4469635(+)	NRG857_20970		hypothetical protein
				4469949..4470230(+)	NRG857_20975		hypothetical protein
				4470234..4470428(+)	NRG857_20980		hypothetical protein
				4470504..4470707(+)	NRG857_20985		hypothetical protein
				4470700..4471098(+)	NRG857_20990		hypothetical protein
				4471151..4471363(+)	NRG857_20995		hypothetical protein
GI-34	4623371	4635830	12459	4623371..4623655(+)	NRG857_21715		hypothetical protein
				4623667..4625685(+)	NRG857_21720		hypothetical protein
				4625688..4628597(+)	NRG857_21725		putative type III restriction-modification system endonuclease protein
				4629286..4629402(-)	NRG857_21730		hypothetical protein
				4629802..4630782(-)	NRG857_21735		hypothetical protein
				4630847..4631953(-)	NRG857_21740		N-acetylneuraminic acid mutarotase
				4631973..4632521(-)	NRG857_21745		hypothetical protein
				4633487..4633894(-)	NRG857_21750		hypothetical protein
				4634154..4634756(+)	NRG857_21755		tyrosine recombinase
				4635234..4635830(+)	NRG857_21760		tyrosine recombinase
GI-35	4660436	4666955	6519	4660436..4661218(-)	NRG857_21870		putative regulatory protein GclR
				4661231..4662970(-)	NRG857_21875		glyoxylate carboligase
				4663349..4665298(+)	NRG857_21880		DNA-binding transcriptional regulator DhaR
				4665585..4666955(+)	NRG857_21885		invasion protein IbeA
Plasmid
PI-1	12121	18634	6513	12121..12348(+)	NRG857_30016		conserved hypothetical protein
				12678..13514(-)	NRG857_30017		Phospho-2-dehydro-3-deoxyheptonate aldolase
				13611..14534(-)	NRG857_30018		putative transposase, IS4
				15017..15328(-)	NRG857_30019		Colicin V precursor (Microcin V bacteriocin)
				15306..15542(-)	NRG857_30020		Colicin-V immunity protein
				15682..15858(-)	NRG857_30021		conserved hypothetical protein
				16006..16287(-)	NRG857_30022		conserved hypothetical protein
				17416..18231(+)	NRG857_30029		colicin M activity protein Cma
				18281..18634(-)	NRG857_30030		Colicin-M immunity protein
PI-2	30474	42239	11765	30474..32030(+)	NRG857_30054		conserved hypothetical protein
				32221..32838(+)	NRG857_30056		conserved hypothetical protein
				33131..34264(-)	NRG857_30060		conserved hypothetical protein
				34369..34692(+)	NRG857_30061		transcriptional regulator, ArsR family
				34747..36543(-)	NRG857_30063		putative transposase
				36502..36894(+)	NRG857_30064		conserved hypothetical protein
				37032..37916(+)	NRG857_30066		conserved hypothetical membrane protein
				37948..39147(-)	NRG857_30067	tetA	tetracycline resistance protein A
				39226..39903(+)	NRG857_30068	tetR	tetracycline repressor protein R
				39935..40177(-)	NRG857_30069		relaxase
				40254..42239(+)	NRG857_30070	tnpA	transposase Tn3 family protein
PI-3	44550	51891	7341	44550..45032(+)	NRG857_30081		hypothetical protein
				45232..45936(-)	NRG857_30083		transposase
				46148..47008(-)	NRG857_30085		beta-lactamase
				47191..47568(-)	NRG857_30087		transposon Tn3 resolvase
				47593..48297(+)	NRG857_30088		transposase for IS26
				49053..49904(+)	NRG857_30091		replication protein C
				50212..51027(+)	NRG857_30095		dihydropteroate synthase
				51088..51891(+)	NRG857_30096		aminoglycoside resistance protein A
PI-4	53974	73924	19950	53974..54447(+)	NRG857_30100		dihydrofolate reductase type I DhfrA1
				54540..55331(+)	NRG857_30102		Streptomycin 3''-adenylyltransferase
				55495..55842(+)	NRG857_30103		quaternary ammonium compound resistance protein
				55836..56675(+)	NRG857_30104		dihydropteroate synthase
				56889..57434(+)	NRG857_30106		conserved hypothetical protein
				57479..58261(-)	NRG857_30107	istB	transposition protein IstB for insertion sequence IS1326
				58251..59774(-)	NRG857_30108	istA	transposase for insertion sequences IS1326/IS1353
				59876..60604(-)	NRG857_30110	tniB	NTP-binding protein
				61154..61975(+)	NRG857_30117		putative beta-lactamase
				62255..62467(+)	NRG857_30118		hypothetical protein
				62895..63494(+)	NRG857_30120		putative repressor protein; TetR family
				63531..64370(+)	NRG857_30121		conserved hypothetical protein
				64407..65315(+)	NRG857_30123		macrolide 2'-phosphotransferase II protein MphB
				65354..65623(-)	NRG857_30124		hypothetical protein
				65834..67501(-)	NRG857_30127		putative transposase
				67504..69183(-)	NRG857_30129	tniA	putative transposase
				69258..69965(-)	NRG857_30131		conserved hypothetical protein
				69962..70198(-)	NRG857_30132		mercury resistance operon mercuric resistance protein MerE
				70195..70557(-)	NRG857_30133		mercury resistance operon transcriptional regulator MerD
				70575..72269(-)	NRG857_30136		mercury resistance operon mercuric reductase MerA
				72321..72743(-)	NRG857_30138	merC	mercury resistance operon putative mercury transport protein MerC
				72779..73054(-)	NRG857_30139		mercuric transport protein MerP; periplasmic component
				73068..73418(-)	NRG857_30141		mercury resistance operon mercuric transport protein MerT
				73490..73924(+)	NRG857_30142	merR	mercuric resistance operon regulatory protein MerR
PI-5	98494	103321	4827	98494..98859(-)	NRG857_30194	traA	conjugal transfer pilin subunit TraA
				98892..99287(-)	NRG857_30195	traY	conjugal transfer protein TraY
				99386..100075(-)	NRG857_30197	traJ	conjugal transfer transcriptional regulator TraJ
				100262..100645(-)	NRG857_30199	traM	conjugal transfer protein TraM
				100906..101568(+)	NRG857_30200		putative transglycosylase
				101864..102793(-)	NRG857_30203		conserved hypothetical protein
				102803..103090(-)	NRG857_30204		conserved hypothetical protein
				103115..103321(-)	NRG857_30206		conserved hypothetical protein
PI-6	131527	137496	5969	131527..131715(-)	NRG857_30277		conserved hypothetical protein
				132089..132997(-)	NRG857_30278		Mig-14 family protein
				133060..134169(-)	NRG857_30279	hlyF	hemolysin F
				134228..134512(+)	NRG857_30280		conserved hypothetical protein
				134602..135555(-)	NRG857_30283	ompT1	outer membrane protease
				135659..136048(+)	NRG857_30285	ompT2	outer membrane protease
				136415..136678(-)	NRG857_30287		conserved hypothetical protein
				137221..137496(+)	NRG857_30289		transposase
