# Supplementary material for: Genome sequence of adherent-invasive Escherichia coli and comparative genomic analysis with other E. coli pathotypes
Source: BMC Genomics. 2010 Nov 25;11:667. doi: 10.1186/1471-2164-11-667 (PMC3091784; doi:10.1186/1471-2164-11-667)
Supplement: Additional File 5 — Genes unique to NRG857c and/or LF82. [file 1471-2164-11-667-S5.XLSX]

## Sheet: Sheet1
Additional File 5, Table S3. Genes unique to NRG857c and/or LF82
Present In: (locus tag shown)
NRG857c	LF82	Product
Chromosome
NRG857_07465	LF82_p248	putative exported protein precursor
NRG857_07475	LF82_p250	cupin region precursor
NRG857_10035	LF82_p315	hypothetical protein
NRG857_10040	LF82_p316	hypothetical protein
NRG857_10350	LF82_p349	glycosyl transferase, family 2 protein
NRG857_10360	LF82_p351	hypothetical protein
NRG857_10375	LF82_p354	hypothetical protein
NRG857_14625	LF82_p469	TPR repeat-containing protein
NRG857_14635	LF82_p471	hypothetical protein
NRG857_19315	LF82_p603	hypothetical protein
NRG857_19330	LF82_p606	hypothetical protein
NRG857_20745	LF82_p659	hypothetical protein
NRG857_20755	LF82_p661	putative ATP/GTP binding protein
NRG857_20785	LF82_p665	hypothetical protein
NRG857_20790	LF82_p666	hypothetical protein
NRG857_20805	LF82_p669	hypothetical protein
NRG857_20820	LF82_p671	lipoprotein
NRG857_20865	LF82_p679	ATPase domain protein
NRG857_20920	LF82_p690	CMP/dCMP deaminase, zinc-binding protein
NRG857_20940	LF82_p694	hypothetical protein
NRG857_21005	LF82_p700	hypothetical protein
NRG857_21015	LF82_p701	hypothetical protein
NRG857_00010	–	hypothetical protein
NRG857_01160	–	hypothetical protein
NRG857_03620	–	hypothetical protein
NRG857_04685	–	hypothetical protein
NRG857_04720	–	DNA packaging protein gp3 (small subunit)
NRG857_04725	–	DNA packaging protein gp2 (large subunit)
NRG857_04745	–	hypothetical protein
NRG857_04790	–	hypothetical protein
NRG857_04800	–	hypothetical protein
NRG857_04975	–	hypothetical protein
NRG857_05587	–	hypothetical protein
NRG857_05720	–	hypothetical protein
NRG857_05775	–	hypothetical protein
NRG857_05780	–	hypothetical protein
NRG857_05910	–	hypothetical protein
NRG857_06905	–	hypothetical protein
NRG857_07205	–	hypothetical protein
NRG857_07380	–	hypothetical protein
NRG857_07460	–	hypothetical protein
NRG857_07845	–	hypothetical protein
NRG857_08000	–	hypothetical protein
NRG857_09525	–	hypothetical protein
NRG857_10005	–	hypothetical protein
NRG857_13983	–	hypothetical protein
NRG857_16210	–	hypothetical protein
NRG857_16525	–	hypothetical protein
NRG857_17923	–	hypothetical protein
NRG857_18295	–	hypothetical protein
NRG857_19025	–	hypothetical protein
NRG857_19303	–	conserved hypothetical protein
NRG857_20660	–	hypothetical protein
NRG857_20765	–	hypothetical protein
NRG857_20780	–	hypothetical protein
NRG857_20845	–	hypothetical protein
NRG857_20950	–	hypothetical protein
NRG857_20955	–	hypothetical protein
NRG857_20965	–	hypothetical protein
NRG857_20975	–	hypothetical protein
NRG857_20980	–	hypothetical protein
NRG857_20985	–	hypothetical protein
NRG857_21010	–	hypothetical protein
NRG857_21345	–	hypothetical protein
NRG857_21715	–	hypothetical protein
NRG857_21850	–	hypothetical protein
NRG857_22125	–	hypothetical protein
NRG857_22150	–	hypothetical protein
–	LF82_0179	acid shock protein
–	LF82_3281	Uncharacterized protein YheV
–	LF82_3717	UPF0391 membrane protein YtjA
–	LF82_p030	hypothetical protein
–	LF82_p031	hypothetical protein
–	LF82_p152	hypothetical protein
–	LF82_p153	hypothetical protein
–	LF82_p281	hypothetical protein
–	LF82_p282	hypothetical protein
–	LF82_p680	hypothetical protein
Plasmid
NRG857_30036	–	replication protein RepC
NRG857_30081	–	hypothetical protein
NRG857_30117	–	putatitive beta-lactamase
NRG857_30118	–	hypothetical protein
NRG857_30120	–	putative repressor protein; TetR family
NRG857_30124	–	hypothetical protein
NRG857_30301	–	conserved hypothetical protein
–	plLF82_003	hypothetical protein
–	plLF82_004	hypothetical protein
–	plLF82_011	hypothetical protein
–	plLF82_012	hypothetical protein
–	plLF82_013	hypothetical protein
–	plLF82_014	hypothetical protein
–	plLF82_018	hypothetical protein
–	plLF82_019	hypothetical protein
–	plLF82_021	hypothetical protein
–	plLF82_024	hypothetical protein
–	plLF82_025	hypothetical protein
–	plLF82_027	putative DNA ligase
–	plLF82_028	hypothetical protein
–	plLF82_030	hypothetical protein
–	plLF82_031	putative DNA helicase
–	plLF82_032	hypothetical protein
–	plLF82_033	hypothetical protein
–	plLF82_034	hypothetical protein
–	plLF82_038	hypothetical protein
–	plLF82_041	hypothetical protein
–	plLF82_048	hypothetical protein
–	plLF82_050	hypothetical protein
–	plLF82_051	hypothetical protein
–	plLF82_053	hypothetical protein
–	plLF82_054	hypothetical protein
–	plLF82_055	hypothetical protein
–	plLF82_056	hypothetical protein
–	plLF82_057	hypothetical protein
–	plLF82_058	hypothetical protein
–	plLF82_060	hypothetical protein
–	plLF82_062	hypothetical protein
–	plLF82_063	hypothetical protein
–	plLF82_064	hypothetical protein
–	plLF82_069	hypothetical protein
–	plLF82_070	hypothetical protein
–	plLF82_071	hypothetical protein
–	plLF82_072	putative repressor of phase 1 flagellin gene
–	plLF82_075	hypothetical protein
–	plLF82_076	hypothetical protein
–	plLF82_077	hypothetical protein
–	plLF82_079	hypothetical protein
–	plLF82_080	hypothetical protein
–	plLF82_081	hypothetical protein
–	plLF82_082	hypothetical protein
–	plLF82_083	hypothetical protein
–	plLF82_084	hypothetical protein
–	plLF82_089	hypothetical protein
–	plLF82_091	hypothetical protein
–	plLF82_095	hypothetical protein
–	plLF82_099	hypothetical protein
–	plLF82_102	hypothetical protein
–	plLF82_105	hypothetical protein
–	plLF82_111	hypothetical protein
–	plLF82_113	hypothetical protein
–	plLF82_115	hypothetical protein
–	plLF82_118	hypothetical protein
–	plLF82_119	hypothetical protein
–	plLF82_120	putative exonuclease
–	plLF82_121	putative exonuclease subunit 1
