# Supplementary material for: Genome sequence of adherent-invasive Escherichia coli and comparative genomic analysis with other E. coli pathotypes
Source: BMC Genomics. 2010 Nov 25;11:667. doi: 10.1186/1471-2164-11-667 (PMC3091784; doi:10.1186/1471-2164-11-667)
Supplement: Additional File 7 — List of E. coli genomes used for comparative genomics analyses. [file 1471-2164-11-667-S7.XLSX]

## Sheet: Sheet1
Additional File 7, Table S5: List of E. coli genomes used for comparative genomics analyses
Strain designation	Description a	Accession ID	Plasmid Accession ID(s)
Escherichia coli APEC O1	APEC	NC_008563	NC_009837, NC_009838
Escherichia coli HS	Commensal	NC_009800
Escherichia coli IAI1	Commensal	NC_011741
Escherichia coli K 12 substr. DH10B	Commensal	NC_010473
Escherichia coli K 12 substr. MG1655	Commensal	NC_000913
Escherichia coli K 12 substr. W3110	Commensal	AC_000091
Escherichia coli C str. ATCC 8739	Commensal	NC_010468
Escherichia coli ED1a	Commensal	NC_011745
Escherichia coli SE11	Commensal	NC_011415	NC_011407, NC_011408, NC_011411, NC_011413, NC_011416, NC_011419
Escherichia coli 55989	EAEC	NC_011748
Escherichia coli O103:H2 str. 12009	EHEC	NC_013353	NC_013354
Escherichia coli O111:H- str. 11128	EHEC	NC_013364	NC_013365, NC_013366, NC_013367, NC_013368, NC_013370
Escherichia coli O157:H7	EHEC	NC_002695	NC_002127, NC_002128
Escherichia coli O157:H7 str. EC4115	EHEC	NC_011353	NC_011350, NC_011351
Escherichia coli O157:H7 EDL933	EHEC	NC_002655	NC_007414
Escherichia coli O157:H7 str. TW14359	EHEC	NC_013008	NC_013010
Escherichia coli O26:H11 str. 11368	EHEC	NC_013361	NC_013362, NC_013363, NC_013369
Escherichia coli SMS-3-5	Environmental isolate	NC_010498	NC_010485, NC_010486, NC_010487, NC_010488
Escherichia coli O127:H6 E2348/69	EPEC	NC_011601	NC_011602, NC_011603
Escherichia coli E24377A	ETEC	NC_009801	NC_009786, NC_009787, NC_009788, NC_009789, NC_009790, NC_009791
Escherichia coli IAI39	ExPEC	NC_011750
Escherichia coli O45:K1 str. S88	ExPEC	NC_011742	NC_011747
Escherichia coli O17:K52:H18 str. UMN026	ExPEC	NC_011751	NC_011739, NC_011749
Escherichia coli BL21(DE3)	Laboratory strain	NC_012947
Escherichia coli B REL606	Laboratory strain	NC_012967
Escherichia coli BW2952	Laboratory strain	NC_012759
Escherichia coli 536	UPEC	NC_008253
Escherichia coli CFT073	UPEC	NC_004431
Escherichia coli UTI89	UPEC	NC_007946	NC_007941
a APEC, avian pathogenic E. coli; EAEC, enteroaggregative E. coli; EHEC, enterohemorrhagic E. coli; EPEC, enteropathogenic E. coli; ETEC, enterotoxigenic E. coli; ExPEC, extraintestinal pathogenic E. coli; UPEC, uropathogenic E. coli
